# Supplementary material for: Do Arabinogalactan Proteins Occur in the Transfer Cells of Utricularia dichotoma?
Source: Int J Mol Sci. 2024 Jun 16;25(12):6623. doi: 10.3390/ijms25126623 (PMC11204157; doi:10.3390/ijms25126623)
Supplement: Supplementary file 1 [file ijms-25-06623-s001.zip]

Archive with 1 entries (1 files):
- ijms-3022586-supplementary.pdf
